# Supplementary material for: Phase I study of PF‐04895162, a Kv7 channel opener, reveals unexpected hepatotoxicity in healthy subjects, but not rats or monkeys: clinical evidence of disrupted bile acid homeostasis
Source: Pharmacol Res Perspect. 2019 Feb 11;7(1):e00467. doi: 10.1002/prp2.467 (PMC6370995; doi:10.1002/prp2.467)
Supplement: Supplementary file 2 [file PRP2-7-e00467-s002.csv]

			See manuscript for bile acid abbreviations
Subject ID	Day	TOTAL BILE ACIDS	CHA	GCA	TCA	CDCA	DCA	GCDCA	TCDCA	TDCA	miR122
		umol/L	ng/mL	ng/mL	ng/mL	ng/mL	ng/mL	ng/mL	ng/mL	ng/mL	copy#/uL
6	DAY5_H0	2.4	28.9	46.5	<5.0	181	31.2	320	22.9	2.9	1909
6	DAY6_H0	1.9	8.7	33	<5.0	215	55.4	210	19.4	2.9	2599
6	DAY7_H0	1.9	54.9	37.2	<5.0	133	41.7	239	15.8	2.3	2828
6	DAY7_M30	2.6	39.1	49.8	<5.0	104	29.9	539	21.4	2.8	3620
6	DAY7_H1	1.6	32.2	24.5	<5.0	77.4	22.9	241	10.1	1.5	3058
6	DAY7_H2	2.5	53.6	70.3	5.4	110	28.1	477	39.1	4.9	2522
6	DAY7_H4	1.8	9.9	49.6	<5.0	45.6	14.6	329	18.9	2.5	2394
6	DAY7_H6	3.4	21.8	79.3	5.3	124	31	824	51.3	6.1	2982
6	DAY7_H8	7.3	25.7	246	17.6	298	55.2	2060	156	17.4	1705
6	DAY7_H12	6.2	28.3	230	16.2	130	30.6	1440	113	14.7	3518
6	DAY12_H0	2.8	107	41.4	5.7	329	86.3	293	27.5	4.7	1858
6	DAY13_H0	1.5	7.9	31.6	<5.0	59.6	33.3	250	21.8	4.2	3390
6	DAY14_H0	1.7	61.3	38.3	<5.0	111	39	170	17.1	3.6	1628
6	DAY14_M30	1.8	24.6	24.7	<5.0	70.9	32.4	323	17.1	3	1296
6	DAY14_H1	1.4	17.8	27.4	<5.0	57.1	25.1	208	13.1	2.6	4514
6	DAY14_H2	1.5	11.5	32.4	<5.0	34.6	19.6	232	22.5	3.9	<1111
6	DAY14_H4	1.8	8.5	50.8	<5.0	26.2	17.9	357	27.5	5.1	1960
6	DAY14_H6	10.8	38.4	508	54.4	322	95	2350	325	51.5	1296
6	DAY14_H8	6.7	29.7	273	30.2	208	65.5	1530	206	27.4	1628
6	DAY14_H12	4.5	69.5	149	16.2	151	35.7	881	103	17.5	5229
6	DAY14_H16	6.7	566	84.7	14.1	1050	170	522	67.5	10.7	2496
6	DAY14_H24	2.2	14.9	71.6	5.9	75.5	24.8	361	31.3	5.9	1347
6	DAY14_H36	6.7	84	246	27.6	540	83.1	1300	158	26	4659
6	DAY14_H48	1.5	8.9	18.9	<5.0	101	22.8	289	17.3	2.4	3691
8	DAY5_H0	2.7	25.5	168	17.3	44.6	108	294	39.2	19.7	24665
8	DAY6_H0	3.8	14.1	171	19.4	93.1	160	467	52.2	26.3	41402
8	DAY7_H0	5.4	12.4	413	52.6	43.7	96.9	884	143	77.2	29881
8	DAY7_M30	4.2	11.3	235	30.9	43.2	93	706	90.6	41.9	26671
8	DAY7_H1	2	11.6	112	14	37.3	84	283	46.6	20.6	19741
8	DAY7_H2	1.6	9.9	81.6	11.3	34	73.7	200	34	15.5	13787
8	DAY7_H4	1.4	6	49.9	6.4	19.2	62.2	114	20.9	9.8	11439
8	DAY7_H6	9.9	13.2	619	103	18.6	64.5	2050	369	152	10798
8	DAY7_H8	7.9	33.6	471	61.3	24.2	68.8	1640	201	92.2	15967
8	DAY7_H12	13.6	43.8	812	121	121	183	2790	446	188	15157
8	DAY12_H0	3.3	30.7	126	15.5	53	133	373	52.6	30.3	31715
8	DAY13_H0	4	9.1	186	31	39.2	142	393	85.4	48.6	59458
8	DAY14_H0	5.7	75.7	269	32	149	208	691	107	61.3	48309
8	DAY14_M30	5.2	48.3	243	26.4	98.5	176	769	81.2	46.6	47965
8	DAY14_H1	7.7	38.5	126	13.2	73.3	144	325	41.3	23.7	35814
8	DAY14_H2	11	25.8	41.1	5.6	41.3	97.7	117	18	9.6	26413
8	DAY14_H4	2	17.5	23.6	<5.0	39	113	132	15.7	7.3	37132
8	DAY14_H6	5.8	20.1	191	30.2	25.3	137	1100	160	63.7	24092
8	DAY14_H8	10.2	27.6	556	63	21.8	132	1700	204	115	59314
8	DAY14_H12	18.1	45.2	801	120	491	527	3090	530	241	58798
8	DAY14_H16	8.8	16	344	43.2	78.3	216	1360	179	86.4	87085
8	DAY14_H24	5.8	12.1	337	42.3	56.8	230	798	127	72	123531
8	DAY14_H36	14.5	40.7	438	64.7	409	485	2060	335	178	137247
8	DAY14_H48	3.3	6.7	81.2	11.7	41.7	214	283	36.6	21.2	133319
10	DAY5_H0	1.8	6.6	35.3	<5.0	24.9	133	113	21.8	11	4029
10	DAY6_H0	1.5	20	34.5	<5.0	18.2	116	85.7	14.6	7.4	5613
10	DAY7_H0	2	8.3	96.9	8.2	8.5	103	167	26.9	17.4	6251
10	DAY7_M30	2.7	7.6	103	8.8	26.1	124	314	37.9	24.2	6915
10	DAY7_H1	1.7	8.4	40.3	5	47.2	123	106	17.6	9.1	5817
10	DAY7_H2	1.3	5.4	36.4	<5.0	15.7	83.3	69.2	14.5	7.9	5051
10	DAY7_H4	1.4	<5.0	39.6	<5.0	5.5	70.3	102	18.9	10.7	5229
10	DAY7_H6	5.7	9.3	279	34.4	6.9	104	906	145	82.5	5434
10	DAY7_H8	6.8	16.3	297	30.8	8.5	70.3	1120	135	89.2	8295
10	DAY7_H12	5.4	22.6	248	29	17.6	59	894	122	75.1	16387
10	DAY12_H0	3.2	11.6	125	13	12.4	129	322	48.8	37.2	15884
10	DAY13_H0	2.5	7.5	63.3	7.1	17.7	175	149	28.8	19.1	22544
10	DAY14_H0	2.7	19.1	112	12.4	39.5	130	171	34.2	24	20691
10	DAY14_M30	2.6	11.2	63.9	6.9	25.8	131	215	26.6	17.3	17868
10	DAY14_H1	2	10	48.1	5.5	16.7	103	121	20.7	13.5	15576
10	DAY14_H2	1.4	6	31.9	<5.0	9.4	73.5	68.3	16.8	9.2	15045
10	DAY14_H4	1.3	5.2	40.6	5	5.9	62.8	57.2	18.1	9.4	18819
10	DAY14_H6	5.8	11.9	342	43	7.8	94.1	619	138	86.4	25095
10	DAY14_H8	7.2	15.8	369	45.1	8.6	69	875	149	99.5	25439
10	DAY14_H12	7.5	21	339	44.1	14.3	65.9	973	177	108	33148
10	DAY14_H16	11	24.5	576	74.7	24.5	116	1470	267	192	47019
10	DAY14_H24	2.8	10	74.9	9	38.9	158	178	37.2	23.4	26586
10	DAY14_H36	11.1	33.4	461	61.2	84.6	261	1220	217	139	33444
10	DAY14_H48	2.1	6.1	49.8	5.9	10.5	156	82.4	22.4	15.8	26461
